# Supplementary material for: Daily Intake of Two or More Servings of Vegetables Is Associated with a Lower Prevalence of Metabolic Syndrome in Older People
Source: Nutrients. 2024 Nov 28;16(23):4101. doi: 10.3390/nu16234101 (PMC11643602; doi:10.3390/nu16234101)
Supplement: Supplementary file 1 [file nutrients-16-04101-s001.zip]

Archive with 1 entries (1 files):
- nutrients-3278161-supplementary.pdf
